# Supplementary material for: Exercise for Trismus Prevention in Patients with Head and Neck Cancer: A Network Meta-Analysis of Randomized Controlled Trials
Source: Healthcare (Basel). 2022 Feb 26;10(3):442. doi: 10.3390/healthcare10030442 (PMC8951417; doi:10.3390/healthcare10030442)
Supplement: Supplementary file 1 [file healthcare-10-00442-s001.zip]

Archive with 1 entries (1 files):
- healthcare-1536921 Supplementary 220308.pdf
